# Supplementary material for: Ellagic Acid Alleviates Oxidative Stress by Mediating Nrf2 Signaling Pathways and Protects against Paraquat-Induced Intestinal Injury in Piglets
Source: Antioxidants (Basel). 2022 Jan 27;11(2):252. doi: 10.3390/antiox11020252 (PMC8868335; doi:10.3390/antiox11020252)
Supplement: Supplementary file 1 [file antioxidants-11-00252-s001.zip]

Archive with 1 entries (1 files):
- antioxidants-1513366-supplementary.pdf
